# Supplementary material for: HOTAIR contributes to the carcinogenesis of gastric cancer via modulating cellular and exosomal miRNAs level
Source: Cell Death Dis. 2020 Sep 19;11(9):780. doi: 10.1038/s41419-020-02946-4 (PMC7502082; doi:10.1038/s41419-020-02946-4)
Supplement: Supplementary file 6 — Table s1 [file 41419_2020_2946_MOESM6_ESM.xlsx]

## Sheet: Sheet1
Table S1. Clinical features of patients with GC
	Age	Gender	TNM stage
Patient #1	53	M	T2N1M0	IIA
Patient #2	64	F	T1N0M0	IA
Patient #3	67	M	T3N3M1	IV
Patient #4	71	M	T3N0M1	IV
Patient #5	67	F	T1N0M0	IA
Patient #6	65	F	T3N2M0	IIB
Patient #7	70	M	T2N3M0	IIIA
Patient #8	53	M	T3N3M0	IIIB
Patient #9	61	M	T1N0M0	IA
Patient #10	57	F	T1N0M0	IA
Patient #11	66	F	T3N2M0	IIB
Patient #12	54	F	T2N0M0	IB
Patient #13	62	M	T4aN3M0	IIIC
Patient #14	49	M	T2N3M0	IIB
Patient #15	58	F	T2N0M0	IB
Patient #16	55	M	T1N1M0	IB
Patient #17	63	F	T3N0M0	IIA
Patient #18	74	M	T2N3M0	IIB
Patient #19	57	F	T3N0M0	IIA
Patient #20	70	M	T2N1M1	IV
Patient #21	47	M	T3N3M0	IIIB
Patient #22	64	F	T1N0M0	IA
Patient #23	46	M	T3N2M0	IIB
Patient #24	59	M	T2N2M0	IIB
Patient #25	60	F	T3N3M0	IIIB
Patient #26	54	M	T3N0M0	IIA
Patient #27	60	F	T3N0M0	IIA
Patient #28	62	M	T2N3M1	IV
Patient #29	70	F	T3N3M0	IIIB
Patient #30	72	M	T3N0M0	IIA
Patient #31	53	M	T3N2M0	IIB
Patient #32	68	F	T4aN0M0	IIB
Patient #33	62	F	T3N0M0	IIA
Patient #34	50	M	T3N2M0	IIB
Patient #35	58	F	T1N0M0	IA
Patient #36	68	M	T4aN3M0	IIIC
Patient #37	66	M	T2N0M0	IB
Patient #38	59	F	T3N2M0	IIB
Patient #39	69	M	T3N2M0	IIB
Patient #40	67	F	T3N2M1	IV
Patient #41	65	M	T3N0M0	IIA
Patient #42	67	M	T4aN2M0	IIB
Patient #43	69	M	T3N2M0	IIB
Patient #44	63	M	T3N0M0	IIA
Patient #45	66	F	T2N0M0	IB
Patient #46	71	F	T2N0M0	IB
Patient #47	62	F	T3N2M0	IIB
Patient #48	50	M	T1N0M0	IA
Patient #49	57	F	T2N0M0	IB
Patient #50	65	M	T3N2M0	IIB
Patient #51	66	M	T3N3M0	IIIB
Patient #52	68	F	T2N0M0	IB
Patient #53	57	M	T3N0M0	IIA
Patient #54	68	M	T2N3M0	IIB
Patient #55	49	F	T1N0M0	IA
Patient #56	64	F	T1N0M0	IA
Patient #57	66	M	T3N2M0	IIB
Patient #58	71	F	T3N3M1	IV
Patient #59	65	M	T3N2M0	IIB
Patient #60	49	M	T3N0M0	IIA
Patient #61	56	M	T2N0M0	IB
Patient #62	55	F	T3N2M0	IIB
Patient #63	63	F	T3N3M0	IIIB
Patient #64	72	M	T4aN2M0	IIIB
Patient #65	75	F	T2N0M0	IB
Patient #66	47	M	T3N3M0	IIIB
Patient #67	55	F	T3N0M0	IIA
Patient #68	57	F	T3N2M0	IIIA
Patient #69	72	F	T2N3M1	IV
Patient #70	70	F	T3N3M0	IIIB
Patient #71	65	M	T3N0M0	IIA
Patient #72	57	F	T3N2M0	IIB
Patient #73	66	M	T4aN3M1	IV
Patient #74	56	F	T3N2M0	IIIA
Patient #75	59	F	T3N3M0	IIIB
Patient #76	57	F	T2N0M0	IB
Patient #77	55	F	T2N0M0	IB
Patient #78	67	F	T4aN2M0	IIIB
Patient #79	68	F	T3N2M1	IV
Patient #80	54	M	T3N2M0	IIB
Patient #81	64	F	T3N2M0	IIB
Patient #82	67	F	T2N3M1	IV
Patient #83	66	M	T3N2M0	IIB
Patient #84	62	F	T3N0M0	IIA
Patient #85	67	F	T3N3M1	IV
Patient #86	59	F	T3N3M0	IIIB
Patient #87	55	F	T2N0M0	IB
